# Supplementary material for: When place and generation matter: Understanding resident satisfaction in rural tourism
Source: PLoS One. 2026 Jul 24;21(7):e0353554. doi: 10.1371/journal.pone.0353554 (PMC13399326; doi:10.1371/journal.pone.0353554)
Supplement: S3 Data — Raw survey data. (XLSX) [file pone.0353554.s003.xlsx]

## Sheet: S4 FileRaw Survey Data
representatives	village	NO	Comefrom	Gender	Education	Gen	Age01	Income01	Frequency	Communication	Sources01	EX01	EX02	EX03	EX04	PA01	PA02	PA03	PA04	PI01	PI02	PI03	PI04	EV01	EV02	EV03	EV04	EV05	QFV01	QFV02	QFV03	QFV04	SA01	SA02	SA03	SA04
resident	GYT	1	This village	Male	Middle school	≥30	60 years or older	Less than 1,500 Yuan	Rarely	Rarely	Word of mouth	5	5	5	5	1	5	4	5	5	5	5	5	5	5	5	5	5	5	5	5	5	5	4	4	4
resident	GYT	2	This village	Male	Elementary or lower	≥30	60 years or older	Less than 1,500 Yuan	Rarely	Rarely	Word of mouth	5	5	5	5	5	5	3	5	5	5	5	5	5	5	5	5	5	3	3	3	3	2	2	2	5
resident	GYT	3	This village	Male	Elementary or lower	≥30	60 years or older	Less than 1,500 Yuan	Rarely	Rarely	Word of mouth	5	5	5	5	5	5	5	5	5	5	5	5	5	5	5	5	4	4	4	4	4	4	4	4	4
resident	GYT	4	This village	Male	Elementary or lower	≥30	60 years or older	Less than 1,500 Yuan	Rarely	Rarely	Word of mouth	5	5	5	5	5	5	5	5	5	5	5	5	5	5	5	5	5	3	3	4	4	5	4	4	4
resident	GYT	5	This village	Male	Elementary or lower	≥30	60 years or older	Less than 1,500 Yuan	Rarely	Rarely	Word of mouth	5	5	5	5	5	5	5	5	5	5	5	5	5	5	5	4	4	3	3	3	3	4	4	4	4
resident	GYT	6	This village	Male	Elementary or lower	≥30	60 years or older	Less than 1,500 Yuan	Rarely	Rarely	Word of mouth	5	5	5	5	5	5	5	5	5	5	5	5	5	5	5	5	5	4	4	4	4	4	4	4	5
resident	GYT	7	This village	Female	Elementary or lower	≥30	60 years or older	Less than 1,500 Yuan	Rarely	Frequently	Word of mouth	5	5	5	5	5	5	5	5	5	5	5	5	5	5	5	4	5	3	5	3	3	5	3	3	4
resident	GYT	8	This village	Female	Elementary or lower	≥30	60 years or older	Less than 1,500 Yuan	Frequently	Frequently	Word of mouth	5	5	5	5	5	5	5	5	5	5	5	5	5	5	5	5	5	5	5	5	5	5	5	5	5
resident	GYT	9	This village	Female	Middle school	≥30	60 years or older	1,501 - 3,000 Yuan	Rarely	Rarely	Word of mouth	5	3	4	5	5	5	3	5	5	5	5	5	5	4	4	4	5	5	4	4	5	5	4	4	4
resident	GYT	10	This village	Female	Elementary or lower	≥30	60 years or older	Less than 1,500 Yuan	Never	Rarely	Word of mouth	5	5	5	5	5	5	5	5	5	5	5	5	5	4	5	4	5	4	5	3	3	5	4	5	4
resident	GYT	11	This village	Female	Elementary or lower	≥30	50-59 years	Less than 1,500 Yuan	Rarely	Rarely	Word of mouth	5	5	5	5	4	3	4	4	3	4	3	3	5	5	5	5	4	3	3	3	3	3	3	3	3
resident	GYT	12	This village	Male	High school or secondary school	≥30	30-39 years	4,501 – 6,000 Yuan	Rarely	Frequently	Word of mouth	5	5	5	5	5	5	5	5	4	4	5	5	5	5	5	5	5	5	5	5	5	5	5	5	5
resident	GYT	13	This village	Male	Elementary or lower	≥30	60 years or older	1,501 - 3,000 Yuan	Never	Never	Word of mouth	3	3	3	4	3	4	2	4	4	4	3	4	3	3	3	4	3	4	3	4	3	5	5	2	3
resident	GYT	14	This village	Male	Elementary or lower	≥30	60 years or older	Less than 1,500 Yuan	Rarely	Frequently	Word of mouth	5	5	4	5	5	5	5	5	4	4	5	5	5	5	5	5	5	3	4	3	4	5	5	5	5
resident	GYT	15	This village	Male	Elementary or lower	≥30	60 years or older	Less than 1,500 Yuan	Rarely	Frequently	Word of mouth	5	4	4	4	5	5	5	4	5	5	5	5	4	3	4	4	5	4	5	5	5	5	5	5	5
resident	GYT	16	This village	Male	Elementary or lower	≥30	60 years or older	Less than 1,500 Yuan	Never	Never	Word of mouth	5	5	5	5	5	5	5	5	4	4	4	5	5	5	5	5	5	5	5	5	5	5	5	5	5
resident	GYT	17	This village	Female	University or post-secondary school	≥30	30-39 years	1,501 - 3,000 Yuan	Rarely	Frequently	Word of mouth	5	5	5	5	4	4	5	5	5	5	5	5	3	2	2	2	3	2	2	2	2	3	3	3	3
resident	GYT	18	This village	Female	Middle school	≥30	50-59 years	1,501 - 3,000 Yuan	Rarely	Frequently	Word of mouth	5	5	5	5	5	5	5	5	5	5	5	5	5	5	5	5	5	5	5	5	5	5	4	4	5
resident	GYT	19	This village	Male	Elementary or lower	≥30	60 years or older	Less than 1,500 Yuan	Never	Never	Word of mouth	3	4	4	3	4	1	4	4	4	4	4	3	4	4	4	4	5	5	4	5	5	4	4	5	5
resident	GYT	20	This village	Male	Elementary or lower	≥30	60 years or older	Less than 1,500 Yuan	Never	Never	Word of mouth	4	4	4	3	4	4	3	5	4	4	4	5	5	5	5	5	5	5	4	4	4	4	5	5	5
resident	GYT	21	This village	Female	Elementary or lower	≥30	60 years or older	Less than 1,500 Yuan	Rarely	Frequently	Word of mouth	5	5	5	5	5	4	5	5	4	5	5	4	5	4	4	5	4	4	5	4	4	5	5	5	4
resident	GYT	22	This village	Male	High school or secondary school	≥30	50-59 years	4,501 – 6,000 Yuan	Rarely	Frequently	Word of mouth	5	5	5	5	5	5	5	5	5	5	5	5	5	5	5	5	5	5	4	4	3	4	4	5	5
resident	GYT	23	This village	Female	High school or secondary school	≥30	50-59 years	1,501 - 3,000 Yuan	Rarely	Frequently	Word of mouth	5	5	5	5	4	5	5	5	5	4	5	4	5	5	5	5	5	5	4	5	5	4	5	5	5
resident	GYT	24	This village	Male	Elementary or lower	≥30	60 years or older	Less than 1,500 Yuan	Rarely	Rarely	Word of mouth	5	5	5	5	5	4	5	5	5	5	5	5	5	5	5	5	5	5	5	4	4	5	4	4	4
resident	GYT	25	This village	Female	Middle school	≤29	18-29 years	3,001 - 4,500 Yuan	Rarely	Frequently	Word of mouth	5	5	4	5	5	5	5	5	5	4	4	4	5	5	5	5	5	4	4	4	4	4	3	4	4
resident	GYT	26	This village	Female	Middle school	≥30	30-39 years	3,001 - 4,500 Yuan	Rarely	Frequently	Word of mouth	4	4	5	5	4	3	3	4	3	4	3	5	4	4	3	5	4	3	5	4	3	3	4	3	4
resident	GYT	27	This village	Male	Middle school	≥30	30-39 years	1,501 - 3,000 Yuan	Rarely	Frequently	Word of mouth	5	5	5	5	5	5	4	5	5	5	5	5	5	5	5	5	5	5	5	5	5	5	5	4	5
resident	GYT	28	This village	Female	Middle school	≥30	50-59 years	Less than 1,500 Yuan	Rarely	Frequently	Word of mouth	2	3	4	2	4	5	3	4	5	4	5	3	5	4	2	3	5	2	3	5	3	3	2	5	3
resident	GYT	29	This village	Male	Elementary or lower	≥30	60 years or older	Less than 1,500 Yuan	Rarely	Frequently	Word of mouth	2	5	3	5	2	3	3	5	2	3	3	2	2	3	4	5	2	2	2	2	2	2	4	3	4
resident	GYT	30	This village	Male	Elementary or lower	≥30	60 years or older	Less than 1,500 Yuan	Rarely	Rarely	Word of mouth	5	4	4	4	5	5	5	5	5	5	5	5	4	2	3	3	2	5	5	3	5	5	5	3	5
resident	GYT	31	This village	Female	High school or secondary school	≥30	60 years or older	Less than 1,500 Yuan	Rarely	Rarely	Word of mouth	2	4	3	5	4	5	4	5	5	5	4	4	3	4	3	4	3	4	3	2	4	3	4	4	5
resident	GYT	32	This village	Male	Elementary or lower	≥30	50-59 years	Less than 1,500 Yuan	Rarely	Rarely	Word of mouth	5	5	5	5	5	5	5	5	5	5	5	5	5	5	5	5	5	5	5	4	5	5	5	5	5
resident	GYT	33	This village	Male	Middle school	≥30	40-49 years	Less than 1,500 Yuan	Frequently	Rarely	Word of mouth	5	5	4	3	5	5	5	5	5	5	5	5	5	5	5	5	5	5	5	5	5	4	5	5	4
resident	GYT	34	This village	Male	Middle school	≥30	40-49 years	1,501 - 3,000 Yuan	Rarely	Frequently	Word of mouth	5	5	5	5	4	5	5	5	4	5	4	5	4	4	5	5	5	5	5	4	5	5	5	5	5
resident	GYT	35	This village	Male	Elementary or lower	≥30	30-39 years	1,501 - 3,000 Yuan	Rarely	Rarely	Word of mouth	5	5	5	5	5	5	5	5	5	5	5	5	5	5	5	5	5	5	5	5	5	5	5	5	5
resident	GYT	36	This village	Male	High school or secondary school	≥30	60 years or older	1,501 - 3,000 Yuan	Frequently	Frequently	Word of mouth	4	3	5	4	5	5	5	5	4	5	5	5	5	5	5	5	5	5	3	4	5	5	3	4	5
resident	GYT	37	This village	Male	Elementary or lower	≥30	50-59 years	Less than 1,500 Yuan	Rarely	Frequently	Word of mouth	5	5	5	5	5	5	3	5	1	1	1	1	4	1	1	1	1	5	5	5	5	5	3	2	2
resident	GYT	38	This village	Female	Middle school	≥30	60 years or older	Less than 1,500 Yuan	Rarely	Rarely	Word of mouth	5	5	5	5	5	5	5	5	5	5	5	4	5	5	4	4	4	5	4	4	5	4	4	5	5
resident	GYT	39	This village	Male	High school or secondary school	≥30	30-39 years	3,001 - 4,500 Yuan	Rarely	Rarely	Word of mouth	5	5	5	5	5	5	5	5	5	5	5	2	5	5	5	5	5	5	5	5	5	5	2	2	2
resident	GYT	40	This village	Female	Elementary or lower	≥30	60 years or older	Less than 1,500 Yuan	Never	Never	Word of mouth	4	4	5	3	2	4	3	4	3	4	5	5	5	5	4	4	5	2	2	1	3	3	4	5	3
resident	GYT	41	This village	Female	Middle school	≥30	50-59 years	Less than 1,500 Yuan	Rarely	Rarely	Word of mouth	3	4	5	5	4	5	4	5	5	4	5	4	5	4	5	4	5	4	4	5	5	5	4	4	5
resident	GYT	42	This village	Female	Middle school	≥30	40-49 years	Less than 1,500 Yuan	Rarely	Rarely	Word of mouth	5	5	5	5	5	5	4	5	5	4	5	5	5	4	4	4	5	5	5	4	5	4	4	5	5
resident	GYT	43	This village	Female	University or post-secondary school	≤29	18-29 years	Less than 1,500 Yuan	Rarely	Rarely	Word of mouth	4	4	4	4	3	3	4	3	3	3	3	3	3	3	3	3	3	4	4	4	4	4	4	4	4
resident	GYT	44	This village	Female	University or post-secondary school	≤29	18-29 years	Less than 1,500 Yuan	Rarely	Rarely	Word of mouth	5	5	5	5	5	3	4	2	5	5	5	5	5	5	5	5	5	4	4	4	4	4	4	3	3
resident	GYT	45	This village	Female	University or post-secondary school	≤29	18-29 years	Less than 1,500 Yuan	Rarely	Frequently	Internet	5	5	5	3	3	3	3	3	3	2	2	2	3	2	4	2	5	2	2	2	2	2	2	2	2
resident	GYT	46	This village	Female	University or post-secondary school	≤29	18-29 years	Less than 1,500 Yuan	Frequently	Rarely	Word of mouth	4	4	4	4	4	4	3	4	3	4	3	3	3	3	4	4	3	3	3	4	3	4	3	4	4
resident	GYT	47	This village	Female	University or post-secondary school	≤29	18-29 years	Less than 1,500 Yuan	Rarely	Rarely	Internet	2	3	3	5	3	2	3	2	2	3	2	3	3	3	3	3	3	3	3	3	3	3	3	3	3
resident	GYT	48	This village	Female	University or post-secondary school	≤29	18-29 years	Less than 1,500 Yuan	Rarely	Rarely	Internet	3	4	5	4	3	2	3	4	2	3	2	3	3	3	3	4	4	3	4	4	3	3	4	3	4
resident	GYT	49	This village	Male	University or post-secondary school	≤29	18-29 years	Less than 1,500 Yuan	Rarely	Rarely	Internet	5	5	5	5	5	3	5	3	3	3	3	3	5	5	5	5	5	5	5	5	5	5	5	5	5
resident	GYT	50	This village	Female	University or post-secondary school	≤29	18-29 years	Less than 1,500 Yuan	Rarely	Never	Internet	5	5	5	4	5	3	3	3	3	3	3	3	3	3	4	4	4	4	3	4	3	4	3	4	4
resident	GYT	51	This village	Female	University or post-secondary school	≤29	18-29 years	1,501 - 3,000 Yuan	Rarely	Rarely	Travel brochure	3	3	4	3	2	1	1	1	1	2	1	1	1	1	2	2	2	1	1	2	2	2	2	2	2
resident	GYT	52	This village	Female	University or post-secondary school	≤29	18-29 years	Less than 1,500 Yuan	Frequently	Rarely	Internet	2	3	3	4	3	3	3	2	2	3	3	3	2	2	2	2	2	3	3	3	3	3	3	3	3
resident	GYT	53	This village	Male	University or post-secondary school	≤29	18-29 years	Less than 1,500 Yuan	Rarely	Rarely	Internet	5	5	5	5	5	5	5	5	3	3	4	3	5	5	5	5	5	4	4	4	5	4	4	5	4
resident	GYT	54	This village	Male	University or post-secondary school	≤29	18-29 years	Less than 1,500 Yuan	Rarely	Rarely	Internet	4	4	4	5	4	4	3	4	4	3	2	3	3	3	4	4	3	3	2	4	3	4	3	4	3
resident	GYT	55	This village	Female	University or post-secondary school	≤29	18-29 years	Less than 1,500 Yuan	Rarely	Rarely	Word of mouth	4	5	4	4	5	4	4	4	4	4	4	4	4	4	4	4	4	4	4	4	4	4	4	4	4
resident	GYT	56	This village	Female	University or post-secondary school	≤29	18-29 years	Less than 1,500 Yuan	Rarely	Rarely	Internet	5	4	5	3	3	3	3	2	2	2	3	3	3	4	5	4	3	3	3	4	3	4	4	4	4
resident	GYT	57	This village	Female	University or post-secondary school	≤29	18-29 years	1,501 - 3,000 Yuan	Rarely	Rarely	Internet	5	5	5	4	5	3	3	3	3	3	3	2	4	4	4	4	3	3	3	4	4	4	3	3	4
resident	GYT	58	This village	Female	University or post-secondary school	≤29	18-29 years	Less than 1,500 Yuan	Rarely	Rarely	Internet	5	5	5	5	5	4	4	3	4	4	5	4	4	3	4	4	4	4	4	4	4	4	4	4	4
resident	GYT	59	This village	Female	University or post-secondary school	≤29	18-29 years	Less than 1,500 Yuan	Rarely	Rarely	Internet	5	5	5	5	4	3	4	3	4	4	4	3	3	4	5	4	4	3	4	4	3	4	4	3	4
resident	GYT	60	This village	Female	University or post-secondary school	≤29	18-29 years	1,501 - 3,000 Yuan	Rarely	Rarely	Word of mouth	5	5	5	5	4	5	3	2	2	2	2	3	3	3	3	3	3	3	3	3	3	4	4	4	4
resident	GYT	61	This village	Female	University or post-secondary school	≤29	18-29 years	Less than 1,500 Yuan	Rarely	Rarely	Internet	4	5	5	5	5	3	4	3	3	3	3	3	4	4	4	4	4	5	3	4	4	4	4	4	4
resident	GYT	62	This village	Female	University or post-secondary school	≤29	18-29 years	1,501 - 3,000 Yuan	Rarely	Never	Internet	5	3	5	5	5	2	3	3	2	2	3	2	4	5	5	5	4	3	4	3	3	4	4	3	3
resident	GYT	63	This village	Female	University or post-secondary school	≤29	18-29 years	Less than 1,500 Yuan	Rarely	Rarely	Internet	4	4	4	4	2	2	2	2	2	2	2	2	3	3	3	3	3	3	3	3	3	3	3	2	2
resident	GYT	64	This village	Male	University or post-secondary school	≤29	18-29 years	Less than 1,500 Yuan	Rarely	Rarely	Travel agency	5	5	5	4	5	3	3	2	4	4	4	4	5	5	5	5	5	3	3	3	3	4	4	4	4
resident	GYT	65	This village	Male	University or post-secondary school	≤29	18-29 years	Less than 1,500 Yuan	Frequently	Frequently	Internet	2	2	2	2	2	2	3	3	3	3	3	2	3	4	3	4	2	3	2	3	2	3	3	3	3
resident	GYT	66	This village	Female	University or post-secondary school	≤29	18-29 years	Less than 1,500 Yuan	Rarely	Frequently	Word of mouth	4	3	3	4	4	4	3	4	4	4	4	4	3	4	3	4	4	4	4	3	4	4	4	3	4
resident	GYT	67	This village	Male	University or post-secondary school	≤29	18-29 years	1,501 - 3,000 Yuan	Rarely	Rarely	Internet	5	4	5	4	5	4	5	5	5	5	4	5	5	4	5	5	4	5	5	5	5	5	5	5	5
resident	GYT	68	This village	Male	University or post-secondary school	≤29	18-29 years	Less than 1,500 Yuan	Rarely	Rarely	Internet	4	3	4	4	5	5	3	4	4	4	4	4	4	4	4	4	4	4	4	4	5	4	3	4	4
resident	GYT	69	This village	Male	University or post-secondary school	≤29	18-29 years	Less than 1,500 Yuan	Rarely	Rarely	Word of mouth	3	5	5	5	4	3	4	4	4	5	5	5	5	5	5	5	5	5	5	5	5	4	4	5	5
resident	GYT	70	This village	Male	University or post-secondary school	≤29	18-29 years	Less than 1,500 Yuan	Rarely	Rarely	Internet	4	4	4	4	4	3	3	2	2	1	1	2	3	3	4	5	2	2	3	2	4	3	4	5	5
resident	GYT	71	This village	Male	University or post-secondary school	≥30	30-39 years	7,501 – 9,000 Yuan	Frequently	Frequently	Word of mouth	5	5	5	4	5	5	5	5	5	5	5	4	5	4	5	5	5	5	5	5	5	4	4	4	4
resident	GYT	72	This village	Female	High school or secondary school	≥30	40-49 years	1,501 - 3,000 Yuan	Rarely	Rarely	Word of mouth	5	5	5	5	4	4	4	4	4	4	4	4	4	4	4	4	4	4	3	4	3	4	3	3	4
resident	GYT	73	This village	Male	Middle school	≥30	50-59 years	1,501 - 3,000 Yuan	Rarely	Rarely	Travel brochure	4	5	5	5	5	5	5	5	4	4	4	5	4	4	4	5	4	5	5	4	4	5	5	5	5
resident	GYT	74	This village	Male	Middle school	≥30	50-59 years	1,501 - 3,000 Yuan	Rarely	Frequently	Word of mouth	4	4	5	5	3	4	4	4	5	5	5	5	4	4	4	4	4	4	3	3	3	4	4	4	4
resident	GYT	75	This village	Female	Middle school	≥30	50-59 years	1,501 - 3,000 Yuan	Rarely	Rarely	Travel agency	5	4	4	3	4	5	5	4	4	4	5	5	5	5	4	4	5	5	5	4	5	5	5	4	5
resident	GYT	76	This village	Male	Middle school	≥30	50-59 years	1,501 - 3,000 Yuan	Rarely	Frequently	Travel agency	5	5	4	4	5	5	4	5	5	4	5	4	4	5	5	4	4	4	5	5	5	5	5	5	5
resident	GYT	77	This village	Female	High school or secondary school	≥30	30-39 years	3,001 - 4,500 Yuan	Rarely	Frequently	Internet	5	5	4	4	5	4	5	5	5	4	4	4	5	5	3	4	5	5	4	4	4	5	5	5	4
resident	GYT	78	This village	Male	High school or secondary school	≥30	40-49 years	4,501 – 6,000 Yuan	Rarely	Rarely	Travel brochure	5	5	4	4	5	4	4	5	5	5	5	5	5	5	5	4	4	4	5	4	5	5	5	4	5
resident	GYT	79	This village	Female	Middle school	≥30	60 years or older	1,501 - 3,000 Yuan	Rarely	Rarely	Travel agency	5	4	5	4	4	4	5	5	4	5	5	5	5	5	5	4	5	5	5	4	5	4	5	5	5
resident	GYT	80	This village	Male	Middle school	≥30	60 years or older	Less than 1,500 Yuan	Never	Never	Travel brochure	5	4	5	4	5	4	5	5	5	5	4	5	5	4	5	5	4	4	5	5	5	5	4	5	4
resident	GYT	81	This village	Male	High school or secondary school	≥30	50-59 years	3,001 - 4,500 Yuan	Rarely	Rarely	Word of mouth	5	5	5	5	5	5	5	5	4	5	5	4	5	4	5	4	4	5	4	5	5	5	5	5	5
resident	GYT	82	This village	Male	Middle school	≥30	50-59 years	1,501 - 3,000 Yuan	Rarely	Rarely	Travel agency	5	4	3	1	5	4	5	4	5	5	4	5	5	4	5	4	5	5	4	4	5	5	4	5	4
resident	GYT	83	This village	Male	Middle school	≥30	40-49 years	Less than 1,500 Yuan	Rarely	Rarely	Travel agency	5	5	5	4	5	4	5	4	5	5	5	5	5	4	5	5	4	5	5	4	5	5	4	5	5
resident	GYT	84	This village	Male	Middle school	≥30	40-49 years	3,001 - 4,500 Yuan	Rarely	Rarely	Travel agency	4	5	4	4	5	4	5	5	5	5	4	5	5	4	5	5	5	5	4	5	5	5	4	5	5
resident	GYT	85	This village	Male	Middle school	≥30	60 years or older	3,001 - 4,500 Yuan	Frequently	Frequently	Travel agency	5	5	4	4	5	4	5	5	4	5	5	5	4	5	1	5	5	4	5	5	5	5	4	5	5
resident	GYT	86	This village	Female	High school or secondary school	≥30	60 years or older	4,501 – 6,000 Yuan	Rarely	Rarely	Travel brochure	5	5	5	4	4	5	5	5	4	5	5	5	5	5	4	5	4	5	4	5	5	5	5	4	5
resident	GYT	87	This village	Female	Middle school	≥30	60 years or older	3,001 - 4,500 Yuan	Never	Never	Travel agency	5	4	5	5	5	5	4	4	4	5	4	5	5	1	5	5	5	5	4	5	5	5	4	5	4
resident	GYT	88	This village	Female	Middle school	≥30	60 years or older	Less than 1,500 Yuan	Rarely	Rarely	Travel agency	4	4	5	5	5	5	5	4	5	4	5	5	5	4	5	5	5	5	4	5	5	5	4	5	5
resident	GYT	89	This village	Female	University or post-secondary school	≤29	18-29 years	4,501 – 6,000 Yuan	Frequently	Frequently	Word of mouth	5	5	5	5	5	5	5	5	5	5	5	5	5	5	5	5	5	5	5	5	5	5	5	5	5
resident	GYT	90	This village	Female	Elementary or lower	≥30	50-59 years	Less than 1,500 Yuan	Rarely	Rarely	Internet	5	5	5	5	5	5	5	5	5	5	5	5	5	5	5	5	5	5	5	5	5	5	5	5	5
resident	GYT	91	This village	Female	University or post-secondary school	≤29	18-29 years	3,001 - 4,500 Yuan	Frequently	Rarely	Travel agency	5	5	5	5	5	5	5	5	5	5	5	5	5	5	5	5	5	5	5	5	5	5	5	5	5
resident	GYT	92	This village	Female	University or post-secondary school	≥30	30-39 years	4,501 – 6,000 Yuan	Rarely	Rarely	Internet	5	5	5	5	5	5	5	5	5	5	5	5	5	5	5	5	5	5	5	5	5	5	5	5	5
resident	GYT	93	This village	Female	Middle school	≥30	60 years or older	3,001 - 4,500 Yuan	Never	Never	Travel agency	5	4	5	5	5	5	4	4	4	5	4	5	5	1	5	5	5	5	4	5	5	5	4	5	4
resident	GYT	94	This village	Male	University or post-secondary school	≤29	18-29 years	7,501 – 9,000 Yuan	Rarely	Rarely	Word of mouth	4	4	4	4	4	4	4	4	4	4	4	4	4	4	4	4	4	4	4	4	4	4	4	4	4
resident	GYT	95	This village	Female	Elementary or lower	≤29	18-29 years	Less than 1,500 Yuan	Rarely	Rarely	Internet	5	5	5	5	5	5	5	5	5	5	5	5	5	5	5	5	5	5	5	5	5	5	5	5	5
resident	GYT	96	This village	Male	Elementary or lower	≤29	18-29 years	Less than 1,500 Yuan	Rarely	Rarely	Internet	5	5	5	5	5	5	5	5	5	5	5	5	5	5	5	5	5	5	5	5	5	5	5	5	5
resident	GYT	97	This village	Female	High school or secondary school	≥30	40-49 years	1,501 - 3,000 Yuan	Rarely	Rarely	Word of mouth	5	5	5	5	4	4	4	4	4	4	4	4	4	4	4	4	4	4	3	4	3	4	3	3	4
resident	GYT	98	This village	Female	Middle school	≥30	60 years or older	3,001 - 4,500 Yuan	Never	Never	Travel agency	5	4	5	5	5	5	4	4	4	5	4	5	5	1	5	5	5	5	4	5	5	5	4	5	4
resident	GYT	99	This village	Male	High school or secondary school	≥30	40-49 years	1,501 - 3,000 Yuan	Rarely	Rarely	Travel agency	5	4	5	5	5	5	5	5	4	4	5	4	5	5	4	5	4	5	4	5	5	5	4	5	5
resident	GYT	100	This village	Female	High school or secondary school	≥30	40-49 years	4,501 – 6,000 Yuan	Rarely	Rarely	Internet	5	5	4	5	5	4	5	4	5	5	5	5	5	4	5	5	5	4	5	4	4	5	5	4	5
resident	GYT	101	This village	Male	Middle school	≥30	60 years or older	Less than 1,500 Yuan	Frequently	Frequently	Travel agency	5	5	4	4	5	5	4	4	5	4	4	5	5	4	5	4	5	5	4	5	5	5	5	5	5
resident	LX	1	This village	Female	Middle school	≥30	40-49 years	1,501 - 3,000 Yuan	Rarely	Rarely	Word of mouth	5	5	5	5	4	4	4	4	4	4	4	4	4	4	4	4	4	4	4	4	4	4	3	4	4
resident	LX	2	This village	Male	High school or secondary school	≥30	40-49 years	3,001 - 4,500 Yuan	Frequently	Rarely	Word of mouth	5	5	5	5	4	4	4	4	4	4	4	4	4	4	4	4	4	4	4	4	4	4	3	3	4
resident	LX	3	This village	Male	Middle school	≤29	18-29 years	3,001 - 4,500 Yuan	Frequently	Rarely	Word of mouth	5	4	5	5	4	4	3	4	4	4	3	4	4	3	3	4	4	4	3	4	3	4	3	3	4
resident	LX	4	This village	Female	High school or secondary school	≥30	40-49 years	3,001 - 4,500 Yuan	Rarely	Rarely	Word of mouth	5	5	5	5	4	4	4	4	4	4	4	4	4	4	4	4	5	4	4	4	4	4	3	3	4
resident	LX	5	This village	Male	High school or secondary school	≤29	18-29 years	3,001 - 4,500 Yuan	Frequently	Rarely	Word of mouth	5	5	5	5	4	4	3	4	4	4	3	4	4	3	4	3	4	3	3	4	4	4	3	3	4
resident	LX	6	This village	Female	Elementary or lower	≥30	50-59 years	Less than 1,500 Yuan	Rarely	Rarely	Word of mouth	5	5	5	5	5	5	2	5	5	5	5	5	5	4	4	4	4	4	4	4	4	4	4	3	4
resident	LX	7	This village	Male	Middle school	≥30	50-59 years	1,501 - 3,000 Yuan	Rarely	Frequently	Word of mouth	5	5	5	5	5	5	5	5	5	5	5	5	5	5	5	5	5	5	4	4	5	5	4	4	5
resident	LX	8	This village	Female	Elementary or lower	≥30	50-59 years	1,501 - 3,000 Yuan	Frequently	Frequently	Word of mouth	5	5	5	5	5	5	5	5	5	5	5	5	5	5	5	5	5	4	4	4	4	3	3	3	3
resident	LX	9	This village	Male	High school or secondary school	≥30	40-49 years	3,001 - 4,500 Yuan	Frequently	Frequently	Word of mouth	5	5	5	5	5	5	4	4	5	5	5	5	5	5	4	4	5	4	4	3	4	4	4	4	4
resident	LX	10	This village	Male	Middle school	≥30	60 years or older	1,501 - 3,000 Yuan	Rarely	Frequently	Word of mouth	5	5	5	5	5	5	5	5	5	5	5	5	5	5	5	5	5	5	5	5	5	5	5	5	5
resident	LX	11	This village	Male	High school or secondary school	≥30	30-39 years	1,501 - 3,000 Yuan	Rarely	Frequently	Internet	4	4	5	4	4	5	5	5	4	5	4	4	5	4	5	5	5	4	4	5	5	4	4	5	4
resident	LX	12	This village	Male	Middle school	≤29	18-29 years	1,501 - 3,000 Yuan	Rarely	Rarely	Word of mouth	5	5	4	5	5	5	5	5	4	4	4	4	5	5	5	5	4	4	5	5	5	5	5	5	5
resident	LX	13	This village	Male	University or post-secondary school	≤29	18-29 years	3,001 - 4,500 Yuan	Frequently	Rarely	Word of mouth	5	5	5	5	5	4	5	5	5	5	5	5	5	5	4	4	5	5	5	5	5	5	5	5	5
resident	LX	14	This village	Female	University or post-secondary school	≤29	18-29 years	3,001 - 4,500 Yuan	Frequently	Frequently	Internet	5	5	4	5	4	5	5	4	5	4	5	4	5	5	4	4	5	3	4	5	5	4	5	4	5
resident	LX	15	This village	Male	University or post-secondary school	≥30	40-49 years	4,501 – 6,000 Yuan	Rarely	Rarely	Word of mouth	5	5	5	4	5	4	5	5	5	4	4	5	5	5	5	4	4	5	5	5	4	5	5	4	5
resident	LX	16	This village	Female	Middle school	≤29	18-29 years	Less than 1,500 Yuan	Rarely	Rarely	Word of mouth	4	5	4	5	5	5	5	5	4	5	4	4	5	4	4	4	4	4	4	4	5	5	4	3	4
resident	LX	17	This village	Male	High school or secondary school	≤29	18-29 years	Less than 1,500 Yuan	Rarely	Frequently	Word of mouth	5	3	4	5	4	3	5	5	4	4	5	5	5	4	4	4	5	4	4	5	5	4	5	5	5
resident	LX	18	This village	Female	High school or secondary school	≥30	40-49 years	1,501 - 3,000 Yuan	Frequently	Frequently	Word of mouth	5	5	5	5	5	5	5	5	5	5	5	5	5	5	4	5	4	4	4	5	5	4	4	4	4
resident	LX	19	This village	Male	University or post-secondary school	≤29	18-29 years	Less than 1,500 Yuan	Rarely	Frequently	Word of mouth	5	5	5	5	5	4	5	4	5	4	5	4	5	5	4	5	5	4	4	4	4	5	5	4	4
resident	LX	20	This village	Female	High school or secondary school	≤29	18-29 years	1,501 - 3,000 Yuan	Rarely	Rarely	Word of mouth	5	5	5	5	3	3	2	2	3	3	2	3	3	2	3	3	3	3	3	3	3	3	2	2	2
resident	LX	21	This village	Female	Middle school	≥30	50-59 years	3,001 - 4,500 Yuan	Rarely	Rarely	Word of mouth	5	5	5	5	5	5	4	4	5	5	5	5	4	4	4	4	4	4	4	4	4	4	3	4	4
resident	LX	22	This village	Female	High school or secondary school	≤29	18-29 years	3,001 - 4,500 Yuan	Frequently	Frequently	Word of mouth	5	5	5	5	5	5	5	5	5	5	5	5	5	5	5	5	5	3	3	3	3	4	5	3	4
resident	LX	23	This village	Female	High school or secondary school	≤29	18-29 years	Less than 1,500 Yuan	Frequently	Rarely	Word of mouth	4	4	4	4	4	4	3	4	4	4	4	3	4	4	4	4	3	3	3	3	3	4	3	3	3
resident	LX	24	This village	Female	High school or secondary school	≤29	18-29 years	Less than 1,500 Yuan	Frequently	Rarely	Word of mouth	4	4	4	4	4	4	3	4	4	4	4	3	4	4	4	4	3	3	3	3	3	4	3	3	3
resident	LX	25	This village	Male	University or post-secondary school	≤29	18-29 years	7,501 – 9,000 Yuan	Rarely	Rarely	Internet	5	5	5	5	4	5	5	5	4	4	5	5	4	4	4	4	4	4	5	5	5	5	4	4	4
resident	LX	26	This village	Female	High school or secondary school	≤29	18-29 years	4,501 – 6,000 Yuan	Rarely	Rarely	Travel agency	5	5	5	5	5	4	4	4	4	4	5	5	5	4	5	4	5	4	4	5	5	5	4	4	5
resident	LX	27	This village	Female	Middle school	≥30	40-49 years	Less than 1,500 Yuan	Frequently	Frequently	Travel agency	5	5	5	5	5	5	4	5	4	5	5	5	5	4	5	4	5	5	4	5	5	5	4	5	5
resident	LX	28	This village	Male	High school or secondary school	≤29	18-29 years	1,501 - 3,000 Yuan	Frequently	Frequently	Word of mouth	5	5	5	5	5	4	4	4	4	4	3	4	4	4	4	4	4	4	4	3	4	4	4	4	5
resident	LX	29	This village	Female	University or post-secondary school	≤29	18-29 years	1,501 - 3,000 Yuan	Frequently	Frequently	Travel agency	5	5	5	5	4	4	5	4	3	4	3	3	4	3	4	3	3	4	3	4	3	4	3	4	4
resident	LX	30	This village	Female	University or post-secondary school	≤29	18-29 years	3,001 - 4,500 Yuan	Frequently	Frequently	Travel agency	5	5	5	5	5	5	4	5	5	5	4	5	5	5	5	5	5	5	5	4	4	5	4	4	5
resident	LX	31	This village	Female	University or post-secondary school	≤29	18-29 years	3,001 - 4,500 Yuan	Frequently	Frequently	Travel agency	5	5	5	5	5	5	4	4	5	5	5	5	5	4	5	5	4	5	5	4	5	5	4	4	5
resident	LX	32	This village	Female	University or post-secondary school	≤29	18-29 years	3,001 - 4,500 Yuan	Rarely	Frequently	Travel agency	5	5	5	5	4	4	3	3	3	3	3	4	4	3	4	4	5	3	4	4	4	4	2	2	3
resident	LX	33	This village	Male	University or post-secondary school	≥30	30-39 years	3,001 - 4,500 Yuan	Rarely	Rarely	Internet	5	5	5	5	4	4	3	4	4	4	4	4	4	3	4	3	4	3	4	3	3	5	3	4	5
resident	LX	34	This village	Female	University or post-secondary school	≤29	18-29 years	3,001 - 4,500 Yuan	Rarely	Rarely	Internet	5	5	5	5	5	5	3	4	4	4	3	4	5	4	5	4	5	4	4	5	5	4	4	4	4
resident	LX	35	This village	Female	University or post-secondary school	≤29	18-29 years	6,001 – 7,500 Yuan	Rarely	Rarely	Internet	5	4	5	4	5	5	5	5	4	4	4	5	5	4	5	4	5	5	5	5	5	5	4	5	5
resident	LX	36	This village	Female	University or post-secondary school	≤29	18-29 years	9,001 – 10,500 Yuan	Rarely	Rarely	Internet	5	5	5	5	4	4	4	4	4	4	4	4	5	5	5	5	5	4	4	4	4	5	5	5	5
resident	LX	37	This village	Male	High school or secondary school	≥30	40-49 years	3,001 - 4,500 Yuan	Rarely	Rarely	Travel agency	4	4	5	5	4	5	4	4	5	5	4	4	5	5	5	4	5	4	4	5	5	5	4	5	4
resident	LX	38	This village	Male	Elementary or lower	≥30	50-59 years	Less than 1,500 Yuan	Rarely	Never	Internet	5	5	5	5	5	5	5	5	4	4	5	5	5	5	5	5	5	4	4	4	4	5	4	5	4
resident	LX	39	This village	Male	High school or secondary school	≥30	40-49 years	3,001 - 4,500 Yuan	Rarely	Rarely	Travel agency	5	5	5	4	5	5	4	5	5	4	5	5	5	5	4	4	4	5	4	5	4	5	5	4	5
resident	LX	40	This village	Male	Elementary or lower	≤29	18-29 years	Less than 1,500 Yuan	Rarely	Rarely	Travel agency	5	5	5	4	5	5	4	4	4	4	4	5	4	4	4	3	4	5	4	4	4	5	4	4	5
resident	LX	41	This village	Male	High school or secondary school	≥30	40-49 years	3,001 - 4,500 Yuan	Rarely	Rarely	Word of mouth	5	5	5	5	5	4	5	5	5	5	4	4	5	4	5	5	3	5	4	5	5	5	5	4	5
resident	LX	42	This village	Male	Middle school	≥30	50-59 years	1,501 - 3,000 Yuan	Rarely	Rarely	Word of mouth	5	5	5	5	5	4	4	5	5	5	4	5	5	5	4	5	5	5	5	4	5	5	4	4	4
resident	LX	43	This village	Male	High school or secondary school	≥30	30-39 years	4,501 – 6,000 Yuan	Rarely	Rarely	Travel agency	5	5	4	4	5	5	4	4	5	4	5	4	5	4	5	4	3	5	5	4	5	5	4	4	4
resident	LX	44	This village	Female	Elementary or lower	≥30	60 years or older	Less than 1,500 Yuan	Never	Never	Word of mouth	4	5	5	4	5	5	4	4	4	4	5	5	5	5	4	5	5	5	4	5	5	5	4	4	4
resident	SGT	1	This village	Female	Middle school	≥30	30-39 years	1,501 - 3,000 Yuan	Frequently	Frequently	Word of mouth	5	5	5	5	4	4	5	4	4	4	4	3	5	5	5	5	5	4	4	4	4	5	4	4	5
resident	SGT	2	This village	Female	Middle school	≥30	30-39 years	4,501 – 6,000 Yuan	Frequently	Frequently	Internet	4	4	5	5	4	5	5	5	3	4	4	5	5	5	5	4	4	4	3	3	5	4	3	3	3
resident	SGT	3	This village	Female	Elementary or lower	≥30	50-59 years	Less than 1,500 Yuan	Rarely	Rarely	Word of mouth	5	4	5	4	5	5	5	5	5	5	5	4	5	4	5	5	4	5	4	5	5	5	4	5	4
resident	SGT	4	This village	Female	Elementary or lower	≥30	40-49 years	Less than 1,500 Yuan	Never	Rarely	Word of mouth	4	5	4	5	4	5	4	4	5	4	4	5	4	5	4	4	4	5	4	3	4	4	3	3	4
resident	SGT	5	This village	Female	Elementary or lower	≥30	50-59 years	Less than 1,500 Yuan	Frequently	Rarely	Word of mouth	4	4	4	5	5	3	5	4	4	4	5	3	5	4	5	3	4	4	4	4	3	5	4	4	4
resident	SGT	6	This village	Female	University or post-secondary school	≥30	40-49 years	3,001 - 4,500 Yuan	Rarely	Frequently	Internet	4	4	5	4	5	5	5	5	4	5	4	5	5	5	5	5	5	4	4	4	4	4	4	4	4
resident	SGT	7	This village	Female	Elementary or lower	≥30	60 years or older	Less than 1,500 Yuan	Rarely	Rarely	Word of mouth	5	5	5	5	5	5	5	5	5	5	5	5	5	5	5	5	5	4	4	4	4	4	4	4	5
resident	SGT	8	This village	Male	University or post-secondary school	≥30	50-59 years	4,501 – 6,000 Yuan	Rarely	Rarely	Travel agency	5	5	5	5	5	5	5	5	5	5	5	5	4	5	5	4	4	5	5	5	5	5	5	5	5
resident	SGT	9	This village	Male	Elementary or lower	≥30	60 years or older	Less than 1,500 Yuan	Rarely	Never	Word of mouth	5	5	5	5	5	5	5	5	5	5	5	5	5	5	5	5	5	4	4	4	5	5	4	4	5
resident	SGT	10	This village	Female	Elementary or lower	≥30	60 years or older	1,501 - 3,000 Yuan	Frequently	Frequently	Word of mouth	5	5	5	5	5	5	5	5	5	5	5	5	5	5	5	5	5	5	5	5	5	5	5	5	5
resident	SGT	11	This village	Male	Middle school	≥30	30-39 years	3,001 - 4,500 Yuan	Rarely	Rarely	Word of mouth	5	4	5	5	5	4	4	5	4	3	3	4	4	3	4	4	4	4	3	4	4	4	3	3	4
resident	SGT	12	This village	Male	Middle school	≥30	60 years or older	Less than 1,500 Yuan	Frequently	Frequently	Word of mouth	5	5	5	5	5	5	5	5	5	5	5	5	5	5	5	5	5	4	5	4	5	5	5	5	5
resident	SGT	13	This village	Male	Middle school	≥30	60 years or older	Less than 1,500 Yuan	Frequently	Frequently	Word of mouth	5	5	5	5	5	5	5	5	5	5	5	5	5	5	5	5	5	5	5	5	5	5	5	5	5
resident	SGT	14	This village	Male	Middle school	≥30	60 years or older	Less than 1,500 Yuan	Frequently	Frequently	Word of mouth	5	5	5	5	5	5	5	5	5	5	5	5	5	5	5	5	5	5	5	5	5	5	5	5	5
resident	SGT	15	This village	Female	High school or secondary school	≤29	18-29 years	1,501 - 3,000 Yuan	Frequently	Frequently	Word of mouth	5	5	5	5	4	4	5	5	4	4	4	5	4	4	4	4	4	3	3	4	4	4	3	4	4
resident	SGT	16	This village	Male	High school or secondary school	≤29	18-29 years	1,501 - 3,000 Yuan	Frequently	Rarely	Word of mouth	5	5	5	5	4	4	3	4	4	4	4	4	4	4	4	4	3	4	3	4	4	4	3	4	4
resident	SGT	17	This village	Female	High school or secondary school	≥30	30-39 years	3,001 - 4,500 Yuan	Rarely	Frequently	Word of mouth	5	4	5	5	4	4	3	4	4	4	3	4	4	3	4	4	4	4	3	4	4	4	3	4	4
resident	SGT	18	This village	Female	Elementary or lower	≥30	50-59 years	Less than 1,500 Yuan	Rarely	Rarely	Word of mouth	5	5	5	5	5	5	5	5	5	5	5	5	5	4	5	5	5	4	4	5	5	5	4	5	4
resident	SGT	19	This village	Female	High school or secondary school	≤29	18-29 years	3,001 - 4,500 Yuan	Rarely	Rarely	Word of mouth	5	5	5	5	5	5	5	5	5	5	5	5	5	5	5	5	5	5	5	5	5	5	5	5	5
resident	SGT	20	This village	Female	Elementary or lower	≥30	40-49 years	1,501 - 3,000 Yuan	Rarely	Rarely	Word of mouth	4	5	4	5	4	5	4	4	5	4	5	4	4	5	4	4	5	4	4	5	4	4	5	4	5
resident	SGT	21	This village	Female	University or post-secondary school	≥30	30-39 years	Less than 1,500 Yuan	Rarely	Rarely	Internet	5	5	5	4	5	5	5	5	4	5	5	5	4	5	3	4	5	5	4	5	5	4	5	4	5
resident	SGT	22	This village	Female	Elementary or lower	≥30	50-59 years	Less than 1,500 Yuan	Rarely	Rarely	Word of mouth	5	5	5	5	5	5	5	5	5	5	5	5	5	4	4	5	4	4	3	4	4	5	5	5	5
resident	SGT	23	This village	Female	Elementary or lower	≥30	60 years or older	Less than 1,500 Yuan	Rarely	Rarely	Word of mouth	5	5	5	5	5	5	5	5	5	5	5	5	5	5	5	5	4	3	3	4	4	5	4	5	5
resident	SGT	24	This village	Female	Elementary or lower	≥30	50-59 years	Less than 1,500 Yuan	Rarely	Rarely	Word of mouth	5	5	5	5	5	5	5	5	5	5	5	5	5	4	4	5	4	4	3	4	4	5	5	5	5
resident	SGT	25	This village	Male	Elementary or lower	≤29	18-29 years	Less than 1,500 Yuan	Frequently	Rarely	Travel brochure	4	5	5	5	5	4	5	5	5	4	5	5	5	5	5	5	5	5	4	5	5	5	5	4	5
resident	SGT	26	This village	Female	Elementary or lower	≥30	40-49 years	Less than 1,500 Yuan	Rarely	Rarely	Word of mouth	5	4	4	5	4	4	5	4	5	4	4	5	5	4	4	4	5	5	5	4	5	4	4	4	5
resident	SGT	27	This village	Female	Elementary or lower	≥30	50-59 years	1,501 - 3,000 Yuan	Rarely	Frequently	Word of mouth	5	5	4	4	5	4	5	4	5	4	4	5	5	5	4	5	5	4	4	5	4	4	5	5	4
resident	SGT	28	This village	Male	Middle school	≥30	50-59 years	1,501 - 3,000 Yuan	Rarely	Frequently	Word of mouth	4	5	5	5	5	5	4	5	4	4	5	5	5	4	5	5	4	5	5	4	4	4	5	5	4
resident	SGT	29	This village	Female	High school or secondary school	≥30	30-39 years	Less than 1,500 Yuan	Rarely	Rarely	Word of mouth	5	5	5	5	5	5	5	5	4	5	5	5	5	5	3	5	5	3	2	2	5	5	3	3	5
resident	SGT	30	This village	Female	Middle school	≥30	30-39 years	1,501 - 3,000 Yuan	Rarely	Rarely	Word of mouth	5	5	5	4	4	5	5	5	4	4	4	5	5	5	5	5	5	5	4	5	5	4	4	5	4
resident	SGT	31	This village	Male	High school or secondary school	≥30	50-59 years	1,501 - 3,000 Yuan	Rarely	Rarely	Travel brochure	4	5	4	4	5	5	5	5	4	5	5	5	5	5	5	4	5	4	4	4	5	4	5	5	5
resident	SGT	32	This village	Male	High school or secondary school	≥30	40-49 years	4,501 – 6,000 Yuan	Rarely	Frequently	Internet	5	5	5	5	5	4	5	4	5	4	5	5	5	5	4	5	5	4	5	5	5	5	4	5	5
resident	SGT	33	This village	Female	Elementary or lower	≥30	40-49 years	Less than 1,500 Yuan	Rarely	Rarely	Word of mouth	5	4	5	5	5	4	4	5	4	4	4	4	5	4	5	4	5	5	4	5	4	5	4	5	4
resident	SGT	34	This village	Male	Elementary or lower	≥30	60 years or older	Less than 1,500 Yuan	Rarely	Never	Word of mouth	5	5	5	5	5	5	5	5	5	5	5	5	5	5	5	5	5	4	4	4	5	5	5	5	5
resident	SGT	35	This village	Female	Middle school	≥30	40-49 years	Less than 1,500 Yuan	Rarely	Rarely	Word of mouth	4	4	5	4	5	5	4	5	4	3	4	4	3	3	3	4	3	3	3	3	4	3	3	3	3
resident	SGT	36	This village	Male	University or post-secondary school	≤29	18-29 years	Less than 1,500 Yuan	Rarely	Rarely	Word of mouth	4	4	5	5	3	4	4	2	2	3	3	4	3	4	3	3	5	3	4	4	3	3	4	2	3
resident	SGT	37	This village	Female	High school or secondary school	≤29	18-29 years	Less than 1,500 Yuan	Frequently	Frequently	Word of mouth	5	5	5	5	3	3	3	3	3	3	3	3	3	3	3	3	3	2	2	3	3	2	3	3	3
resident	SGT	38	This village	Female	High school or secondary school	≤29	18-29 years	Less than 1,500 Yuan	Rarely	Rarely	Word of mouth	4	4	5	5	3	3	4	3	2	3	3	3	2	2	3	2	3	3	3	2	3	3	3	3	3
resident	SGT	39	This village	Female	Elementary or lower	≥30	50-59 years	Less than 1,500 Yuan	Rarely	Rarely	Word of mouth	4	5	4	4	5	4	5	4	5	4	5	4	5	4	5	4	5	5	5	4	5	5	4	5	4
resident	SGT	40	This village	Female	Middle school	≥30	40-49 years	Less than 1,500 Yuan	Frequently	Frequently	Word of mouth	5	4	4	5	4	4	4	5	4	4	4	5	4	4	4	4	5	4	4	5	4	4	5	4	4
resident	SGT	41	This village	Female	Middle school	≥30	40-49 years	Less than 1,500 Yuan	Frequently	Rarely	Word of mouth	5	4	4	4	3	4	4	4	3	4	5	5	4	4	4	4	4	4	4	4	4	4	4	4	4
resident	SGT	42	This village	Male	High school or secondary school	≤29	18-29 years	Less than 1,500 Yuan	Rarely	Rarely	Internet	5	5	5	5	5	5	5	5	4	4	4	5	5	5	5	5	5	5	5	5	5	5	5	5	5
resident	SGT	43	This village	Female	High school or secondary school	≤29	18-29 years	1,501 - 3,000 Yuan	Rarely	Rarely	Internet	5	4	5	5	5	5	4	4	5	4	4	3	5	5	5	4	5	4	5	4	5	5	5	5	4
resident	SGT	44	This village	Male	Middle school	≤29	18-29 years	Less than 1,500 Yuan	Rarely	Rarely	Internet	5	5	4	5	4	4	4	4	4	5	5	5	5	5	5	5	5	4	5	4	5	5	4	5	5
resident	SGT	45	This village	Female	High school or secondary school	≥30	30-39 years	3,001 - 4,500 Yuan	Rarely	Rarely	Internet	5	5	5	5	5	5	5	4	5	4	5	5	5	5	5	4	5	5	5	5	5	5	4	5	4
resident	SGT	46	This village	Male	University or post-secondary school	≥30	40-49 years	1,501 - 3,000 Yuan	Rarely	Frequently	Internet	5	5	5	5	4	4	4	5	5	5	5	4	4	5	5	5	5	4	3	3	4	4	4	4	4
resident	SGT	47	This village	Male	High school or secondary school	≥30	30-39 years	3,001 - 4,500 Yuan	Frequently	Frequently	Word of mouth	5	5	5	5	5	5	5	5	5	4	4	5	5	5	5	5	5	5	5	5	5	5	5	5	5
resident	SGT	48	This village	Female	Middle school	≥30	50-59 years	1,501 - 3,000 Yuan	Rarely	Frequently	Internet	4	5	4	5	5	5	5	5	4	5	4	5	5	5	5	4	5	4	5	5	4	4	5	4	5
resident	SGT	49	This village	Female	Middle school	≥30	30-39 years	1,501 - 3,000 Yuan	Rarely	Frequently	Word of mouth	5	5	5	5	5	5	5	5	5	5	5	5	5	5	5	5	5	5	4	5	5	5	4	4	5
resident	SGT	50	This village	Male	Middle school	≥30	30-39 years	3,001 - 4,500 Yuan	Rarely	Frequently	Word of mouth	5	5	5	5	5	5	5	5	5	5	5	5	5	5	5	5	5	5	5	5	5	5	5	5	5
resident	SGT	51	This village	Female	Elementary or lower	≥30	60 years or older	Less than 1,500 Yuan	Rarely	Rarely	Word of mouth	4	5	4	4	4	4	4	4	4	4	4	4	5	5	5	5	5	4	4	5	5	4	4	4	4
resident	SGT	52	This village	Female	High school or secondary school	≥30	40-49 years	Less than 1,500 Yuan	Rarely	Rarely	Word of mouth	5	5	5	5	5	5	5	5	5	5	5	5	5	5	5	5	5	5	5	5	5	5	5	5	5
resident	SGT	53	This village	Female	Middle school	≥30	40-49 years	Less than 1,500 Yuan	Rarely	Rarely	Internet	4	5	5	5	4	5	5	5	4	4	5	4	4	4	4	4	5	5	5	5	5	4	4	4	4
resident	SGT	54	This village	Female	Elementary or lower	≥30	40-49 years	Less than 1,500 Yuan	Rarely	Rarely	Word of mouth	4	4	4	4	4	4	4	4	4	4	4	4	4	4	4	4	4	5	5	4	4	4	4	5	4
resident	SGT	55	This village	Male	High school or secondary school	≥30	30-39 years	1,501 - 3,000 Yuan	Rarely	Rarely	Word of mouth	4	5	4	4	4	5	4	5	4	5	4	5	4	5	5	4	4	4	5	4	5	4	5	4	5
resident	SGT	56	This village	Female	Elementary or lower	≥30	30-39 years	Less than 1,500 Yuan	Rarely	Rarely	Word of mouth	5	5	5	5	5	5	5	5	5	5	5	5	5	5	5	5	5	5	5	5	5	5	5	5	5
resident	SGT	57	This village	Female	Middle school	≥30	50-59 years	Less than 1,500 Yuan	Rarely	Rarely	Word of mouth	5	5	5	5	4	4	5	5	3	5	5	4	5	4	5	5	5	5	5	5	5	5	4	3	5
resident	SGT	58	This village	Female	Elementary or lower	≥30	60 years or older	Less than 1,500 Yuan	Rarely	Rarely	Word of mouth	5	5	5	5	5	5	5	5	5	5	5	5	5	5	5	5	5	4	4	4	5	5	5	4	4
resident	SGT	59	This village	Male	Middle school	≥30	40-49 years	3,001 - 4,500 Yuan	Rarely	Rarely	Word of mouth	5	5	5	5	4	4	5	5	5	5	5	5	5	5	5	5	5	4	4	4	4	4	4	4	4
resident	SGT	60	This village	Female	Elementary or lower	≥30	40-49 years	Less than 1,500 Yuan	Rarely	Rarely	Word of mouth	5	5	5	5	5	5	5	5	5	5	5	5	5	5	5	5	5	3	3	4	4	4	4	5	5
resident	SGT	61	This village	Male	High school or secondary school	≤29	18-29 years	Less than 1,500 Yuan	Rarely	Rarely	Word of mouth	5	5	5	4	4	5	4	5	4	5	5	5	4	5	5	4	5	4	5	4	5	4	5	5	5
resident	SGT	62	This village	Male	High school or secondary school	≤29	18-29 years	Less than 1,500 Yuan	Rarely	Rarely	Word of mouth	4	5	5	5	5	4	5	5	4	5	4	5	5	5	4	4	5	5	4	5	5	5	5	5	5
resident	SGT	63	This village	Male	High school or secondary school	≥30	60 years or older	Less than 1,500 Yuan	Rarely	Frequently	Word of mouth	5	5	5	5	5	5	5	5	4	5	5	5	5	5	5	5	5	5	5	5	5	5	5	5	5
resident	SGT	64	This village	Male	High school or secondary school	≤29	18-29 years	Less than 1,500 Yuan	Rarely	Rarely	Word of mouth	5	5	5	5	5	5	4	5	5	4	5	5	4	5	4	5	5	4	5	4	5	5	5	5	4
resident	SGT	65	This village	Female	High school or secondary school	≤29	18-29 years	Less than 1,500 Yuan	Rarely	Rarely	Travel agency	5	4	3	5	4	4	4	3	4	5	4	5	5	4	5	3	4	4	3	4	5	4	4	5	5
resident	SGT	66	This village	Female	High school or secondary school	≥30	30-39 years	Less than 1,500 Yuan	Rarely	Frequently	Word of mouth	4	4	5	4	4	4	3	5	4	4	5	5	5	4	4	4	5	4	5	5	4	5	4	4	4
resident	SGT	67	This village	Female	Elementary or lower	≥30	40-49 years	Less than 1,500 Yuan	Rarely	Frequently	Word of mouth	5	5	5	4	5	4	4	4	3	3	4	4	4	4	4	3	4	5	4	4	4	3	3	4	4
resident	SGT	68	This village	Male	Middle school	≥30	30-39 years	3,001 - 4,500 Yuan	Frequently	Rarely	Internet	4	5	4	5	5	4	4	5	5	4	4	4	5	5	5	5	5	5	4	4	5	5	4	5	4
resident	SGT	69	This village	Female	Elementary or lower	≤29	18-29 years	Less than 1,500 Yuan	Rarely	Frequently	Word of mouth	5	5	4	4	3	3	4	4	5	5	4	4	5	5	5	5	4	4	5	5	5	5	5	4	5
resident	SGT	70	This village	Male	High school or secondary school	≤29	18-29 years	Less than 1,500 Yuan	Rarely	Rarely	Word of mouth	5	5	5	5	5	4	5	5	4	4	5	4	4	4	5	4	5	4	5	5	5	5	5	5	4
resident	SGT	71	This village	Male	High school or secondary school	≤29	18-29 years	Less than 1,500 Yuan	Rarely	Rarely	Word of mouth	5	5	5	5	5	5	4	5	5	5	5	5	5	5	5	5	5	5	5	4	5	5	5	5	5
resident	SGT	72	This village	Male	High school or secondary school	≤29	18-29 years	Less than 1,500 Yuan	Rarely	Rarely	Word of mouth	4	5	5	5	5	5	5	5	4	5	5	4	5	4	5	4	5	5	4	5	4	5	5	5	4
resident	SGT	73	This village	Male	Elementary or lower	≥30	60 years or older	Less than 1,500 Yuan	Frequently	Rarely	Word of mouth	5	5	5	5	5	5	4	4	5	5	5	5	5	5	4	4	5	4	4	4	4	4	4	5	4
resident	SGT	74	This village	Male	University or post-secondary school	≤29	18-29 years	Less than 1,500 Yuan	Rarely	Rarely	Word of mouth	5	5	5	5	4	2	3	3	3	4	3	3	4	5	5	5	4	4	4	5	4	4	4	4	4
resident	SGT	75	This village	Female	High school or secondary school	≤29	18-29 years	Less than 1,500 Yuan	Frequently	Frequently	Word of mouth	2	3	5	4	3	3	4	3	4	4	4	4	4	3	4	4	4	3	4	4	3	4	4	3	4
resident	SGT	76	This village	Male	High school or secondary school	≤29	18-29 years	Less than 1,500 Yuan	Frequently	Frequently	Word of mouth	5	5	5	5	5	3	4	4	3	4	3	4	4	3	4	3	3	4	3	3	4	4	4	4	4
resident	SGT	77	This village	Male	University or post-secondary school	≤29	18-29 years	Less than 1,500 Yuan	Rarely	Rarely	Word of mouth	4	4	4	4	2	2	2	3	5	3	4	3	3	1	2	3	2	3	2	3	4	2	3	2	1
resident	SGT	78	This village	Male	University or post-secondary school	≥30	40-49 years	More than 10,501 Yuan	Frequently	Frequently	Travel agency	5	5	5	4	5	4	4	5	4	4	5	4	3	4	3	4	4	3	2	2	2	4	4	2	2
resident	SGT	79	This village	Male	University or post-secondary school	≤29	18-29 years	Less than 1,500 Yuan	Frequently	Rarely	Word of mouth	5	5	5	5	4	3	3	3	3	3	3	4	4	3	4	3	4	3	3	4	3	4	3	3	4
resident	SGT	80	This village	Male	University or post-secondary school	≥30	30-39 years	4,501 – 6,000 Yuan	Frequently	Rarely	Word of mouth	5	5	5	5	3	4	4	4	4	4	4	5	4	3	4	3	5	3	3	4	4	4	3	3	4
resident	SGT	81	This village	Female	Middle school	≤29	18-29 years	1,501 - 3,000 Yuan	Rarely	Frequently	Internet	5	5	5	4	4	4	4	5	5	5	5	5	5	5	5	5	4	5	5	5	5	5	5	5	5
resident	SGT	82	This village	Male	Middle school	≥30	40-49 years	1,501 - 3,000 Yuan	Frequently	Frequently	Word of mouth	5	5	5	5	4	4	4	4	4	4	4	5	4	4	4	3	5	4	4	4	4	5	4	4	5
resident	SGT	83	This village	Female	Elementary or lower	≥30	50-59 years	Less than 1,500 Yuan	Rarely	Rarely	Word of mouth	5	4	4	5	5	5	5	4	4	4	3	4	4	5	4	4	4	4	4	5	4	5	4	4	4
resident	SGT	84	This village	Female	University or post-secondary school	≤29	18-29 years	Less than 1,500 Yuan	Frequently	Rarely	Word of mouth	5	5	5	5	4	4	4	5	5	5	4	5	5	5	5	5	5	4	4	4	4	4	3	3	4
resident	SGT	85	This village	Male	High school or secondary school	≥30	30-39 years	1,501 - 3,000 Yuan	Frequently	Rarely	Word of mouth	5	5	5	5	4	3	3	4	4	4	4	3	4	4	4	4	4	4	4	4	4	4	3	4	4
resident	SGT	86	This village	Male	High school or secondary school	≤29	18-29 years	Less than 1,500 Yuan	Frequently	Rarely	Word of mouth	4	5	4	4	4	5	4	5	4	5	5	5	4	4	5	5	4	4	5	4	5	4	5	4	5
resident	SGT	87	This village	Male	High school or secondary school	≤29	18-29 years	Less than 1,500 Yuan	Rarely	Rarely	Word of mouth	4	5	5	4	5	5	4	5	5	5	4	4	4	5	5	5	4	5	4	5	4	5	5	5	5
resident	SGT	88	This village	Male	Middle school	≥30	40-49 years	Less than 1,500 Yuan	Rarely	Rarely	Travel brochure	5	5	5	5	3	4	3	3	3	3	3	3	3	3	4	3	3	3	3	4	3	3	3	3	3
resident	SGT	89	This village	Female	Middle school	≥30	40-49 years	1,501 - 3,000 Yuan	Rarely	Frequently	Word of mouth	5	5	5	5	5	5	5	5	5	5	5	5	5	5	5	5	5	5	5	5	5	5	5	5	5
resident	SGT	90	This village	Male	Middle school	≥30	30-39 years	4,501 – 6,000 Yuan	Rarely	Rarely	Word of mouth	5	5	5	5	5	5	5	5	5	5	5	5	5	5	5	5	5	5	5	5	5	5	5	5	5
resident	SGT	91	This village	Male	High school or secondary school	≤29	18-29 years	Less than 1,500 Yuan	Rarely	Rarely	Word of mouth	5	4	4	3	5	4	4	4	4	5	4	5	4	5	5	5	4	3	3	4	4	4	4	5	4
resident	SGT	92	This village	Female	High school or secondary school	≥30	30-39 years	3,001 - 4,500 Yuan	Rarely	Rarely	Travel brochure	4	5	5	4	4	5	5	5	3	4	2	3	4	5	4	5	3	3	3	2	4	4	3	3	4
resident	SGT	93	This village	Female	Middle school	≥30	40-49 years	3,001 - 4,500 Yuan	Rarely	Frequently	Internet	5	5	5	5	5	5	5	5	1	4	2	5	5	5	5	5	5	5	5	3	5	5	4	5	5
resident	SGT	94	This village	Female	University or post-secondary school	≤29	18-29 years	Less than 1,500 Yuan	Frequently	Frequently	Internet	5	5	5	5	5	5	5	5	5	5	5	5	5	5	5	5	5	5	5	5	5	5	5	5	5
resident	SGT	95	This village	Female	Middle school	≤29	18-29 years	Less than 1,500 Yuan	Rarely	Frequently	Word of mouth	5	4	4	5	5	5	5	5	5	5	5	5	5	5	5	5	5	5	5	5	5	5	5	5	5
resident	SGT	96	This village	Female	Middle school	≥30	60 years or older	Less than 1,500 Yuan	Rarely	Frequently	Word of mouth	5	5	5	5	5	5	5	5	5	5	4	4	5	5	4	5	5	4	5	5	5	5	5	5	5
resident	SGT	97	This village	Male	Middle school	≤29	18-29 years	Less than 1,500 Yuan	Frequently	Frequently	Word of mouth	5	5	5	5	5	5	5	5	5	5	5	5	5	5	5	5	5	5	5	5	5	5	5	5	5
resident	SGT	98	This village	Female	High school or secondary school	≤29	18-29 years	Less than 1,500 Yuan	Rarely	Frequently	Word of mouth	5	5	5	5	5	5	5	5	5	5	4	5	5	5	5	5	5	4	4	4	4	5	5	5	5
resident	SGT	99	This village	Male	Middle school	≥30	50-59 years	Less than 1,500 Yuan	Frequently	Frequently	Word of mouth	5	5	5	5	5	5	5	4	5	5	5	3	5	5	3	5	5	2	5	5	5	5	2	5	4
resident	SGT	100	This village	Female	University or post-secondary school	≤29	18-29 years	Less than 1,500 Yuan	Frequently	Frequently	Internet	5	5	5	5	5	5	5	5	5	5	5	5	5	5	5	5	5	5	5	5	5	5	5	5	5
